# Supplementary material for: Vaping leads tobacco consumption among university students in Arab countries: a study of behavioral and psychosocial factors associated with smoking
Source: Front Public Health. 2025 Aug 6;13:1636757. doi: 10.3389/fpubh.2025.1636757 (PMC12364872; doi:10.3389/fpubh.2025.1636757)
Supplement: Supplementary file 1 [file Data_Sheet_1.ZIP]

Archive with 2 entries (2 files):
- Supplementary_results.docx
- Supplementary_data.DOCX
